# Supplementary material for: Methylation analysis for postpartum depression: a case control study
Source: BMC Psychiatry. 2019 Jun 20;19:190. doi: 10.1186/s12888-019-2172-x (PMC6585089; doi:10.1186/s12888-019-2172-x)
Supplement: Supplementary file 2 — Table S1 Result of DAVID 6.8 analysis of the 711 genes associated with the 1000 sites. It shows a result of DAVID 6.8 analysis of the 711 genes associated with the 1000 sites with the lowest p values of association analysis. (XLSX 99 kb) [file 12888_2019_2172_MOESM2_ESM.xlsx]

## Sheet: Sheet3
Supplementary table 1	Result of DAVID 6.8 analysis of the 711 genes associated with the 1000 sites
DNA methylation site	Chr	Position	UCSC RefGene Name	Relation to UCSC CpG Island	Estimate	SE	p value
cg02315696	8	125953232	LOC157381		-0.555068	0.0961783	6.86352e-06
cg02223001	16	87351033		Island	-0.406021	0.0711127	8.01998e-06
cg05683203	13	111670642		Island	0.481702	0.0848454	8.69838e-06
cg03847230	1	100675407	DBT	N Shelf	0.722058	0.129459	1.12008e-05
cg25823790	X	18239032	BEND2	Island	0.230597	0.0418153	1.31357e-05
cg02777535	7	152161078	LOC100128822	Island	-0.395381	0.0720249	1.40022e-05
cg01620991	7	66767710	STAG3L4, PMS2L4	Island	0.74829	0.136955	1.49474e-05
cg24232053	12	121177221	ACADS	Island	0.917738	0.169444	1.68702e-05
cg00812293	X	49831097	CLCN5		-0.650438	0.1202	1.70802e-05
cg22887498	19	39401301		S Shelf	0.341635	0.0632427	1.74902e-05
cg06309256	X	40595209	MED14	Island	-1.1335	0.209992	1.76749e-05
cg04207746	1	236448232		S Shelf	0.398855	0.0739694	1.79317e-05
cg11991806	6	112408804	TUBE1, C6orf225	Island	0.55159	0.103516	2.1083e-05
cg20638467	19	34302382	KCTD15	Island	1.17837	0.225154	2.68531e-05
cg02717117	2	55458694	C2orf63, RPS27A		1.11838	0.21438	2.8027e-05
cg06520508	1	1261347	GLTPD1, CPSF3L	N Shore	0.234952	0.0452155	2.95364e-05
cg21103170	14	101521464	MIR453, MIR485, MIR668		0.235554	0.0467765	4.44981e-05
cg03033996	4	8071486	ABLIM2		0.20103	0.0399776	4.5321e-05
cg26723492	8	85538646	RALYL		-0.702108	0.139952	4.67069e-05
cg09494752	2	96780594	ADRA2B	N Shore	0.266103	0.0530597	4.69007e-05
cg07328495	9	106856765	SMC2	Island	-0.924591	0.1847	4.80235e-05
cg27210536	22	51012546	CPT1B, CHKB-CPT1B	N Shelf	0.21988	0.0441046	5.06021e-05
cg14195823	19	39926698	RPS16	Island	-0.222644	0.0447523	5.19661e-05
cg08725962	5	175792493	ARL10	Island	-1.29441	0.260309	5.22902e-05
cg04249613	6	32141726	AGPAT1		0.237462	0.0478507	5.36475e-05
cg06378010	12	1301142	ERC1		0.265947	0.0539358	5.81856e-05
cg21039652	8	114447681	CSMD3	S Shelf	-0.468203	0.0954298	6.19521e-05
cg04924415	12	100661456	SCYL2, DEPDC4	Island	-0.32308	0.0659451	6.30759e-05
ch.12.2571969F	12	122873956	CLIP1		2.05789	0.420045	6.30771e-05
cg15025089	6	33272180	TAPBP		0.187325	0.038602	7.10398e-05
cg01123250	2	210673545	UNC80	Island	0.275328	0.0568201	7.23426e-05
cg12292134	8	131272997	ASAP1		0.306391	0.0634078	7.48913e-05
cg10077502	7	39569916			0.257566	0.0537967	8.38738e-05
cg01004447	X	44699940		N Shelf	0.306718	0.0642592	8.70696e-05
cg14561063	10	44202513		S Shelf	-0.487154	0.102201	8.85258e-05
cg24930536	17	79615807		S Shore	0.65473	0.137365	8.85903e-05
cg18330370	2	983636	SNTG2		0.197025	0.0414109	9.05505e-05
cg18114890	5	180219707	MGAT1	Island	0.407918	0.0858658	9.22204e-05
cg11742898	7	127636374	C7orf54, SND1		0.499266	0.105379	9.52994e-05
cg21368481	6	31747210	VARS		0.296728	0.0626384	9.54569e-05
cg00038239	17	42090466	TMEM101	N Shore	0.882194	0.186425	9.66806e-05
cg15777623	11	45737711			0.39485	0.0834811	9.72641e-05
cg22644163	7	100421510	EPHB4	Island	0.357597	0.0756705	9.82915e-05
cg19447686	12	53448085	TENC1	Island	-0.653045	0.138273	9.90064e-05
cg27285618	15	85259695	SEC11A	Island	-0.255361	0.0541545	0.000100912
cg02080319	8	62540385	ASPH		0.31786	0.0674428	0.000101529
cg16624788	17	140192	RPH3AL	S Shore	0.308953	0.0656893	0.000104099
cg06592170	5	57755298	PLK2	N Shore	-0.259077	0.0553157	0.000109457
cg01182310	5	170722846	RANBP17		0.200762	0.0429004	0.000110551
cg08182160	11	72385307	PDE2A		-0.219977	0.0470196	0.00011092
cg25213928	4	5712842	EVC	N Shore	-0.685202	0.146979	0.000115697
cg23686113	8	74660304	STAU2	S Shore	0.397328	0.0852614	0.00011623
cg26540441	2	236120905			-0.464312	0.0996824	0.000116883
cg01971407	11	313624	IFITM1	N Shelf	0.219242	0.0470856	0.000117381
cg03689456	12	54673398	HNRNPA1, HNRPA1L-2, CBX5	Island	-1.0162	0.218339	0.000117988
cg21137706	12	64173304	TMEM5	N Shore	0.653044	0.140354	0.000118408
cg19392998	19	10712866	SLC44A2	N Shore	-0.38148	0.082003	0.000118657
cg23495031	7	151372668	PRKAG2		0.612245	0.131657	0.000119179
cg12315590	3	128997497	C3orf37	Island	-0.389039	0.083708	0.000120016
cg13216351	20	49575105	MOCS3, DPM1	Island	-0.241499	0.0522401	0.000127834
cg02091168	10	133878635		N Shore	0.228261	0.0494262	0.00012936
cg07080946	16	280046	LUC7L	N Shore	0.320418	0.0694292	0.000130417
cg15579971	19	10081346	COL5A3	S Shelf	0.295504	0.0640881	0.000131801
cg08638354	X	101975281	BHLHB9		0.339333	0.0736121	0.000132187
cg19979773	1	27702651	FCN3		0.308623	0.0670672	0.000134935
cg06999384	2	62053528	FAM161A		0.685624	0.149097	0.000136037
cg20648229	2	10111071	GRHL1		1.1942	0.259964	0.000137718
cg09730369	6	144328421	HYMAI, PLAGL1	N Shore	0.291698	0.0636495	0.000141574
cg26236278	17	7323655	SPEM1	S Shelf	0.245072	0.0535482	0.000143843
cg09777506	15	69112064	ANP32A	Island	-0.278376	0.06086	0.000144808
cg04988918	4	178366394		S Shelf	0.189432	0.0414549	0.000146462
cg16836224	20	59984057	CDH4		-0.303363	0.0664199	0.000147302
cg12700102	1	222885791	AIDA, C1orf58	Island	-0.366888	0.08039	0.000148625
cg03960804	1	15570129		N Shelf	0.259541	0.0570483	0.000154174
cg17084763	X	68114441		Island	-0.224927	0.0494713	0.000155306
cg11829633	14	104273589	PPP1R13B		-0.522089	0.115092	0.000159459
cg15949277	1	37939724	ZC3H12A	Island	-0.390635	0.0863669	0.00016497
cg15248304	10	44102227	ZNF485	Island	0.329462	0.0728591	0.000165416
cg02283436	16	4674677	MGRN1	N Shore	0.378854	0.0838573	0.00016714
cg18342744	13	30424823	UBL3	Island	-1.12128	0.24838	0.000168626
cg04155026	16	67841269	TSNAXIP1, RANBP10	S Shore	-0.484588	0.10735	0.000168742
cg12475142	17	79012396	BAIAP2	S Shelf	-0.511754	0.113445	0.000170063
cg19419474	X	37544704	XK	N Shore	-0.217524	0.0483265	0.000174419
cg07159686	22	20237222	RTN4R, MIR1286		0.253415	0.0563664	0.000176779
cg22973459	10	102637197			-0.359729	0.0802037	0.000181656
cg03467001	1	183857649	RGL1		0.323297	0.072482	0.000193525
cg06041068	X	152990341	BCAP31, ABCD1	Island	0.129653	0.0290861	0.000194916
cg22783178	19	48774586	ZNF114	N Shore	-0.519234	0.116766	0.000200344
cg24057637	11	66176608		Island	-0.246018	0.0553524	0.000201476
cg03447699	2	2547117			0.506567	0.114033	0.000202655
cg12686920	17	41739806	MEOX1		0.48458	0.109105	0.00020312
cg19500393	10	372993	DIP2C	Island	0.376382	0.0847555	0.000203424
cg10504573	12	66876894	GRIP1		-0.478781	0.107857	0.000204352
cg00907211	7	128828520	SMO	Island	-0.359481	0.0810125	0.00020522
cg07370828	1	43444918			0.228128	0.0514236	0.000205793
cg02850003	14	60558592	C14orf135	Island	-1.07983	0.243767	0.000209231
cg05393300	2	196256		N Shore	0.184078	0.0415722	0.000210216
cg14003087	8	144213011			0.231745	0.0523852	0.000212395
cg26872053	5	61702651		S Shelf	-0.455768	0.103046	0.000212893
cg15044699	10	100081382			0.154019	0.0348234	0.000212943
cg19800035	4	187621327	FAT1		0.485124	0.10978	0.000215012
cg16747564	13	112720427	SOX1	N Shore	-0.17915	0.0405977	0.000218466
cg09363991	1	9005636	CA6		0.157897	0.0358081	0.00022029
cg11782729	17	576564	VPS53		0.389815	0.0884098	0.000220489
cg00676030	8	38307962	FGFR1		0.218925	0.0496755	0.000221662
cg20355598	6	34949773	ANKS1A		0.280465	0.0637186	0.000224775
cg16855458	6	32807234	TAP2	S Shore	0.906343	0.205929	0.000224991
cg23957159	1	10843154	CASZ1		0.2883	0.0655078	0.000225135
cg16189091	10	134896912		Island	-0.527755	0.119966	0.000226156
cg03893150	1	6526325	TNFRSF25, PLEKHG5	S Shore	-0.216316	0.0492075	0.00022802
cg06230513	13	76069242			-0.502025	0.114282	0.000229842
cg19380808	19	4529192	PLIN5	N Shelf	0.325076	0.0740823	0.000232684
cg14136626	9	116636871		N Shore	0.567152	0.129251	0.000232717
cg08143803	13	113826197	PROZ		0.241371	0.05515	0.000239545
cg02498702	20	60909631	LAMA5	N Shelf	0.211347	0.0483665	0.000243805
cg20911304	2	236721802	AGAP1		-0.368546	0.0845434	0.000250377
cg12587954	1	200993200	KIF21B	S Shore	-0.326422	0.0749842	0.000254251
cg27072561	X	47064087	INE1, UBA1		0.227369	0.0523368	0.000260053
cg23696593	10	28200623	ARMC4		-0.270803	0.0624127	0.000263676
cg17124581	6	351402			0.268276	0.0619004	0.000266986
cg05893701	16	72756708			0.413057	0.0953852	0.000269432
cg17841782	1	59762205	FGGY	Island	-0.211128	0.0487767	0.000270774
cg03887094	16	67198826	HSF4	Island	-0.192419	0.0444579	0.000271016
cg11911399	1	108742837	SLC25A24	Island	-0.189125	0.0437115	0.000272015
cg23570810	11	315102	IFITM1	N Shore	0.26668	0.0616811	0.000274189
cg12419685	20	33451367	GGT7	Island	0.284523	0.0658353	0.000275445
cg16277071	17	75537317			0.15168	0.0350973	0.000275475
cg24060040	19	5802267		Island	-0.552105	0.127881	0.000278534
cg17459182	2	241866514			-0.34944	0.0810497	0.000282753
cg00224083	4	139773135			-0.455719	0.105812	0.000286032
cg18317005	10	73039285	UNC5B		0.287042	0.0666862	0.000287875
cg05084827	2	55402999	C2orf63		-0.905053	0.210301	0.000288432
cg09503566	4	15907489			0.278977	0.0648397	0.0002892
cg00165121	1	213152123	VASH2		0.243509	0.056641	0.000291705
cg00853964	1	33814536	PHC2	N Shore	-0.444227	0.103392	0.000293664
cg14732828	3	197476486	FYTTD1, KIAA0226	Island	-0.233953	0.0544541	0.000293821
cg08107767	7	56019574	MRPS17	Island	-0.658008	0.153181	0.000294348
cg00499781	16	7568364	A2BP1	Island	0.685987	0.159769	0.000295851
cg11992241	17	7036993			-0.421195	0.0981295	0.000296891
cg01001744	16	17564258	XYLT1		-0.284508	0.0662931	0.000297324
cg18102446	2	218934044	RUFY4		-0.37926	0.0884805	0.000301346
cg00196660	17	73720645	ITGB4	S Shelf	0.187463	0.0437669	0.000303765
cg26705765	19	10252866	DNMT1	Island	0.81544	0.1904	0.000304111
cg00923230	9	34134616		Island	0.571243	0.133661	0.000311118
cg27165920	11	61283307	SYT7	N Shore	0.309886	0.0725744	0.000314217
cg13911707	1	247496404	ZNF496	S Shore	0.302101	0.0707713	0.000315191
cg11077681	11	10715188	MRVI1		-0.321906	0.0754126	0.000315269
cg01607932	3	5027597		N Shore	0.445065	0.104469	0.00032199
cg24037166	10	75255724	PPP3CB	Island	-0.320732	0.0753524	0.000325163
cg10566622	7	1519184	INTS1	Island	0.259299	0.0609485	0.000326841
cg03573889	19	5867568	FUT5	S Shore	0.239816	0.0563823	0.000327679
cg25998813	8	50494670			0.26691	0.0628462	0.000332996
cg00584416	1	114355299	RSBN1	Island	1.22839	0.289242	0.000333082
cg14845410	21	38070597	SIM2	Island	-0.283832	0.0668412	0.000333573
cg06115835	2	110259173	SH3RF3		0.481354	0.113403	0.000335042
cg00998784	5	176046902		Island	0.465879	0.109784	0.000335931
cg12273506	10	70627857	STOX1		0.28593	0.0674846	0.000341617
ch.11.1702122F	11	78071309	GAB2		-2.41992	0.571201	0.000341982
cg00554173	20	3149777	ProSAPiP1	S Shore	0.230776	0.0545663	0.000348347
cg11423909	3	126010451		S Shelf	0.271891	0.0643073	0.000349484
cg00794722	1	194087394			0.148664	0.0351634	0.000349661
cg18158670	15	99433225	IGF1R	N Shore	-0.459635	0.108718	0.000349697
cg11835080	1	205038918	CNTN2	Island	0.317111	0.0750097	0.000349838
cg03048054	3	52109608	WDR51A		0.295849	0.0700345	0.000352747
cg22849149	19	2321754	LSM7	Island	0.342667	0.0811454	0.00035405
cg17984007	1	201998638			0.285701	0.0677014	0.000356621
cg09280800	16	85618452			0.26901	0.0637617	0.000357561
cg13777292	19	496419	MADCAM1	Island	-0.318654	0.0755397	0.000358119
cg22950598	12	56139862	GDF11	S Shelf	-0.239547	0.0568716	0.000363883
cg03298341	14	91527014	RPS6KA5	Island	0.377362	0.0896951	0.000368445
cg00469395	16	89315104		Island	0.504918	0.120028	0.000368907
cg04415212	2	220462575	STK11IP	Island	0.669729	0.159255	0.000370094
cg06919693	2	66763598	MEIS1		-1.03324	0.245795	0.000371725
cg13972711	7	5391031	TNRC18	N Shore	-0.406097	0.0966841	0.000374954
cg18187029	12	96650848	ELK3		-0.146015	0.0347743	0.000376206
cg05366983	19	2328991	SPPL2B, LSM7	Island	-0.32799	0.0781491	0.000378083
cg08895021	11	3078880	CARS	Island	-0.312732	0.0745537	0.000380249
cg08090640	17	41159289	IFI35		0.177927	0.042443	0.000382748
cg19176696	17	79038153	BAIAP2		0.144275	0.0344217	0.000383453
cg26408224	17	55673927	MSI2		0.649506	0.154991	0.000384231
cg20845126	12	27091856	FGFR1OP2, C12orf11	Island	0.287236	0.0685922	0.000387179
cg10552523	11	313478	IFITM1	N Shelf	0.255949	0.0611529	0.000389339
cg16624367	10	81971504		S Shelf	1.09663	0.262024	0.000389516
cg07526904	7	3794264	SDK1		-0.258647	0.0618611	0.000393606
cg15525859	13	111164702	COL4A2	S Shore	0.314561	0.0752886	0.000396637
cg12229523	18	12408304	SLMO1	S Shore	-0.190367	0.0455741	0.000397612
cg02099410	16	89804695	ZNF276, FANCA		0.197554	0.0473158	0.000399496
cg06266861	16	68017132		S Shelf	0.269282	0.064608	0.000406949
cg01108713	3	53857939	CHDH	Island	0.222554	0.0534056	0.000407668
cg05337454	7	150708968	NOS3	N Shore	0.204821	0.0491591	0.000408443
cg22434506	12	6657818	IFFO1	Island	0.25926	0.0623321	0.000415909
cg01274846	X	152683499	ZFP92	N Shelf	0.272256	0.0654949	0.00041848
cg14042190	2	2547089			0.552203	0.132943	0.000421909
cg07409400	X	118532412	SLC25A43	N Shore	0.464183	0.111816	0.000424433
cg05529816	17	4802735	CHRNE, C17orf107	Island	0.405755	0.0977655	0.000425541
cg20839991	6	33088941	HLA-DPB2	S Shelf	0.222096	0.0535394	0.000427723
cg24045935	22	41032692	MKL1	Island	-0.512985	0.123676	0.000428204
cg11577662	5	177941879	COL23A1	N Shelf	-0.934479	0.225366	0.000429638
cg03451607	7	134250223	AKR1B15		0.157594	0.0380326	0.000432734
cg06869454	6	3770466			-0.264809	0.0639634	0.000436747
cg03569645	6	75914706	COL12A1	Island	-0.21977	0.0531056	0.000438579
cg26673647	16	2059038	ZNF598	N Shore	-0.461016	0.111492	0.000442357
cg06405563	17	73577744			0.223531	0.0540845	0.000444576
cg10246772	15	99250916	IGF1R	Island	-1.0373	0.251091	0.000446617
cg07303923	6	37223149	TMEM217	N Shelf	-0.273083	0.0661617	0.000450779
cg01103582	5	480412	SLC9A3	N Shore	0.176347	0.042728	0.000451131
cg19423622	7	158362729	PTPRN2	Island	-0.383348	0.0929185	0.00045292
cg08932069	16	837006	RPUSD1	N Shore	0.201586	0.0488712	0.000453817
cg21477530	15	43802821	TP53BP1	N Shore	-0.349871	0.0848523	0.00045561
cg09250581	2	25194829	DNAJC27	Island	-0.672104	0.163023	0.000456221
cg20934652	4	100871993	H2AFZ, LOC256880	Island	-0.350186	0.0850151	0.000460466
cg25612391	19	19216451	SLC25A42		-0.545622	0.132688	0.000468733
cg15594444	1	59893192	FGGY		0.385054	0.0936925	0.000471464
cg22350910	2	2335761	MYT1L		0.235098	0.057238	0.000474321
cg23602829	11	76757171		Island	-0.174696	0.0425819	0.000480084
cg08238794	19	581564	BSG	Island	0.295549	0.0720428	0.000480311
cg11866719	14	60336433	RTN1	N Shore	0.37468	0.0913731	0.000482569
cg05100268	X	153640967	DNASE1L1, TAZ	S Shore	0.101098	0.0246591	0.000483464
cg17444595	1	54665462	CYB5RL, MRPL37	N Shore	-0.365334	0.0891846	0.000487678
cg09867322	5	135329478			0.195488	0.0477236	0.000487837
cg13518988	17	73401817	GRB2	Island	-0.185387	0.0452772	0.000490021
cg03616195	17	29233260	C17orf42	Island	0.296105	0.07235	0.000492262
cg23736843	12	113541915	RASAL1	Island	-0.370719	0.090613	0.000494063
cg14665592	2	161225054	RBMS1		0.90364	0.221134	0.000500135
cg06573143	18	44564432	KATNAL2	S Shelf	-0.456657	0.111753	0.000500265
cg19029859	7	156872034		S Shore	0.330017	0.0808692	0.000507164
cg24052417	11	598551	PHRF1	S Shore	0.20075	0.0492044	0.000508397
cg00185839	11	804954	LRDD	Island	-0.300132	0.0735692	0.000508817
cg04193422	7	95064225	PON2	Island	-0.887001	0.217467	0.000509844
cg11570082	7	116899446			0.250142	0.061336	0.00051056
cg25464235	13	93878289	GPC6	N Shore	-0.285604	0.070038	0.000511055
cg12644123	5	93451150		S Shelf	0.526565	0.129166	0.000512601
cg25189764	6	112079056	FYN		0.392622	0.0963579	0.000515232
cg14939765	17	70442137			0.272053	0.0667895	0.000516978
cg09981907	8	22022035	BMP1		-0.344765	0.084644	0.000517193
cg13001274	3	49044551	P4HTM, WDR6	Island	-0.39837	0.0978109	0.000517535
cg10545083	2	220094517	ANKZF1, ATG9A	Island	-0.188905	0.0464017	0.000519868
cg19564884	17	8193298	RANGRF, SLC25A35	S Shore	0.455462	0.111896	0.000520752
cg04862340	16	6534204	A2BP1	S Shore	-0.588755	0.144663	0.000521482
cg14787753	2	168917992	STK39		0.455381	0.111915	0.000522616
cg09278904	1	246320475	SMYD3		0.246888	0.0606791	0.000522938
cg20566897	11	313527	IFITM1	N Shelf	0.240643	0.0591713	0.00052539
cg18935396	17	4089136	ANKFY1		0.428103	0.10527	0.000525621
cg09719277	13	30881096	KATNAL1	Island	0.316203	0.0778799	0.000534424
cg00501356	22	42093980	C22orf46	N Shore	0.22387	0.0551434	0.000534907
cg26127113	15	57799854	CGNL1		0.25262	0.0622272	0.000535082
cg01025838	12	132653430		S Shore	0.205771	0.0506934	0.000535778
cg01934756	1	43352743		N Shore	0.221295	0.0545208	0.000536072
cg13516940	X	69654033		Island	0.160776	0.0396219	0.00053764
cg14952247	14	104735644			0.339819	0.0837585	0.000538491
cg24458825	11	34173913	ABTB2		0.210911	0.0520034	0.000540417
cg02704502	11	2036580		S Shelf	-0.243246	0.0599891	0.000541617
cg00605001	6	88986261			-0.34708	0.0856153	0.000542832
cg24782949	2	179749875	CCDC141		0.567559	0.140033	0.000544062
cg10837312	15	71401960			0.263369	0.0650609	0.000550988
cg17401890	11	36426482	PRR5L		0.820092	0.202898	0.000559587
cg04142750	1	154520074	TDRD10		0.198652	0.0491591	0.000560843
cg23090446	6	33287520	DAXX	N Shore	0.18668	0.046216	0.000563269
cg05853039	17	55334265	MSI2	S Shore	-0.351411	0.0870055	0.000563754
cg16162668	4	122873147	TRPC3	Island	-0.434582	0.107605	0.000564122
cg02387522	12	133428191	CHFR	N Shore	0.409309	0.10135	0.000564274
cg15055149	16	34208209		Island	-0.36767	0.0910541	0.000565213
cg02021694	10	74856735	P4HA1	Island	-0.574712	0.142455	0.000570358
cg02525785	17	7117684	DLG4	Island	-0.470104	0.116572	0.000572664
cg23488414	4	74088730	ANKRD17		0.565993	0.140426	0.000575829
cg03474219	11	64072691	ESRRA	Island	-0.26061	0.0646866	0.000578356
cg14625631	8	97507079	SDC2	Island	-0.221308	0.054973	0.000582809
cg26540808	3	108837066	MORC1	Island	0.424986	0.10558	0.00058358
cg05030735	10	103880560	LDB1	Island	-0.70056	0.174089	0.000585177
cg19277288	6	33216268		Island	-0.27856	0.069256	0.000588095
cg23970798	2	95831420	ZNF2	Island	0.703499	0.17515	0.000596491
cg00847868	10	8084340			-0.365127	0.0910043	0.000603073
cg10937807	10	682147	DIP2C	N Shelf	0.307834	0.0767302	0.000603514
cg14590637	11	47360291	MYBPC3	S Shore	0.128903	0.0321331	0.000604092
cg03778895	13	50699716	DLEU2	Island	0.390005	0.0972379	0.000605145
cg00321931	4	174255552	HMGB2	Island	-0.200217	0.0499706	0.000611504
cg05680531	7	136553327	CHRM2	N Shore	-0.690804	0.17247	0.000613544
cg27210766	2	111435943	BUB1	N Shore	-0.227704	0.0568962	0.000618625
cg17711595	10	44068140	ZNF239	N Shore	-0.949147	0.2372	0.000619596
cg05976325	22	36030660			-0.274661	0.0687584	0.000630426
cg02273788	X	153029150	PLXNB3	N Shelf	0.247696	0.0620282	0.000632482
cg05981034	17	1366164			0.366641	0.0918499	0.000634941
cg07780818	3	133749284	SLCO2A1	S Shore	0.431376	0.108135	0.00063898
cg06114605	7	4806755	FOXK1	N Shore	0.224328	0.0562623	0.000642287
cg01414289	12	94541990	PLXNC1	Island	-0.850861	0.213501	0.000645354
cg12693135	17	79651124	ARL16, HGS	Island	-0.572436	0.143654	0.000646097
cg10019083	4	7985149	ABLIM2		0.202413	0.050799	0.000646482
cg19580937	15	70740429			0.503978	0.126506	0.000647693
cg13759946	7	105480665	ATXN7L1		-0.216245	0.0542826	0.000647949
cg23971110	6	99275960		Island	-0.140752	0.0353481	0.000650914
cg21221108	12	27950800	KLHDC5		0.285662	0.0717664	0.00065326
cg20051795	14	90421130	TDP1, C14orf143	Island	1.13896	0.286153	0.000653587
cg05304405	19	675678	FSTL3	Island	-0.45742	0.114942	0.000654692
cg19497734	4	144257218	GAB1	Island	0.349403	0.087805	0.000655121
cg22772878	19	2721800	DIRAS1	N Shore	-0.23297	0.0585932	0.000660499
cg17160094	4	16069792	PROM1		0.421598	0.10605	0.000661495
cg02848106	3	170101493	SKIL		-1.64584	0.414025	0.0006619
cg07862768	8	105379411		N Shore	0.323151	0.0812942	0.00066212
cg20582800	6	43612764	RSPH9	Island	-0.153064	0.0385193	0.000664434
ch.10.2563868F	10	121344024	TIAL1		1.42648	0.35909	0.000666476
cg00668937	10	134699597		S Shore	0.20022	0.05042	0.000668901
cg14525059	3	128485954	RAB7A	S Shore	0.176306	0.0444109	0.000670821
cg07070694	14	73493830	ZFYVE1	Island	-0.338476	0.0852999	0.000673905
cg03940157	17	27333108	SEZ6	Island	-0.397541	0.100211	0.000675622
cg16318947	17	78355466	RNF213, LOC100294362		0.36392	0.0917556	0.000677098
cg00762738	1	205780033	SLC41A1	N Shore	0.199292	0.0502604	0.000678794
cg27529930	15	40697959	IVD	Island	0.727595	0.183509	0.000679282
cg09959585	14	103570855	C14orf73	Island	-0.405033	0.102223	0.000683804
cg03163184	12	16763147			-0.335876	0.0847774	0.00068451
cg27184249	1	38010230	SNIP1		0.286964	0.0724395	0.000685249
cg08686092	22	42078567	NHP2L1	S Shore	0.144316	0.0364356	0.00068625
cg06326667	10	133950900	JAKMIP3	N Shore	0.288793	0.0729142	0.000686453
cg07828654	17	10286258			0.280181	0.0708686	0.000698992
cg06110816	10	112256825	DUSP5	N Shore	-0.204272	0.0517073	0.000704257
cg03905247	12	124880022	NCOR2		0.200442	0.0507795	0.00071001
cg16259747	22	42086821	C22orf46	S Shore	0.219227	0.0555444	0.00071077
cg09205595	7	150782539	AGAP3	N Shore	0.341853	0.0866953	0.000717434
cg09458384	5	3030971			0.251205	0.0637262	0.000719637
cg22931738	3	128206823	GATA2	Island	-0.252309	0.0640079	0.000719811
cg11885098	19	1285397	EFNA2	N Shelf	-0.159308	0.0404285	0.00072227
cg14925260	13	48807254	ITM2B	Island	-0.254703	0.0646443	0.000723022
cg23943684	19	40712074	MAP3K10	S Shore	0.254291	0.0645714	0.000726533
cg26014827	10	35932391		S Shore	0.799685	0.203257	0.000733489
cg06991484	8	11540407		S Shore	-0.429361	0.109132	0.000733537
cg01866367	2	64217298	VPS54		0.172671	0.0438921	0.000734142
cg09077319	11	69285899		Island	-0.229601	0.0583852	0.000736856
cg03580107	1	1854473		S Shelf	0.180258	0.0458443	0.000737908
cg20295000	16	48278285	LONP2	Island	-0.44091	0.112222	0.000743548
cg02278912	14	45267997			0.744579	0.189736	0.000752229
cg17945282	3	142297905	ATR	S Shore	0.295995	0.0754504	0.000754588
cg24979513	7	32334483		N Shelf	0.282094	0.0719184	0.00075578
cg00269817	8	57361797		S Shore	0.495572	0.126359	0.000756722
cg21041514	17	40333411	KCNH4	Island	-0.27209	0.0694176	0.000761109
cg05725004	1	76082568		S Shore	-0.162573	0.0414991	0.000765145
cg02090341	6	32137141	AGPAT1	S Shore	0.299611	0.0764875	0.000765891
cg16272030	7	138868118	TTC26		-0.328601	0.083956	0.00077197
cg13686307	2	232651122	COPS7B	Island	-0.524741	0.134127	0.000775285
cg05772935	16	1790400	MAPK8IP3	Island	0.167556	0.0428308	0.000775682
cg21936906	7	157565366	PTPRN2	N Shelf	0.174569	0.0446337	0.000777469
cg16737869	X	154007585	MPP1		0.326346	0.0834574	0.000779055
cg04182207	7	143013161	CLCN1		-0.20238	0.051763	0.000780199
cg09967973	17	77037916	C1QTNF1		0.225284	0.0576223	0.000780351
cg21407818	1	853925	FLJ39609	N Shore	0.163601	0.0418674	0.000784379
cg17170819	17	72352688	BTBD17	N Shore	0.23546	0.0602948	0.000789231
cg21137515	11	2721857	KCNQ1OT1, KCNQ1	Island	0.115954	0.0296942	0.00078966
cg13352256	2	175583727		N Shore	0.226932	0.0581202	0.000790476
cg27161488	4	2936155	C4orf10, MFSD10	Island	-0.920335	0.235716	0.000790666
cg12847986	3	169006475	MECOM		0.255651	0.0654927	0.000792493
cg13517065	X	100168954	XKRX		0.243905	0.0625401	0.00079953
cg18717146	19	1478715	C19orf25	Island	0.202186	0.051854	0.000801221
cg26070383	6	32797241	TAP2		-0.133089	0.0341348	0.00080167
cg15715853	3	150916446	GPR171, MED12L		-0.251047	0.0643897	0.000801755
cg13599248	6	74364700	SLC17A5	S Shore	0.288636	0.0740652	0.000805433
cg01882033	1	17051298		N Shore	0.131755	0.0338126	0.000806308
cg16838980	17	7405282	POLR2A		-0.823787	0.2115	0.000809641
cg06436658	7	16254882	ISPD		0.506261	0.129981	0.000809798
cg18366249	2	240499954			0.249483	0.0640815	0.000813201
cg04302178	X	122993941	XIAP	Island	0.163734	0.0420595	0.000813808
cg12252036	19	35759692	USF2	N Shore	-0.786652	0.202161	0.000817288
cg12383473	6	28864698		S Shore	-0.231227	0.059425	0.000817597
cg02340053	13	36044886	NBEA	Island	-0.938108	0.241216	0.000821688
cg10108626	19	6737760	GPR108	Island	-0.434532	0.111829	0.000828661
cg18800192	19	42388471	ARHGEF1	Island	-0.320198	0.0824193	0.000830147
cg19853229	19	39903895	PLEKHG2	Island	-0.269444	0.0693564	0.000830279
cg22864015	2	111438170		S Shore	0.253764	0.0653989	0.000840045
cg12411846	5	176449687	ZNF346	Island	-0.324989	0.0837577	0.000840348
cg21698790	12	117319264	HRK	Island	-0.399353	0.103026	0.000848504
cg14441262	6	33140769	COL11A2		0.151281	0.0390326	0.000849558
cg12637462	12	56613401	RNF41	N Shelf	-0.869578	0.224412	0.000851349
cg15987431	1	231155746	MIR1182, FAM89A		0.239371	0.0617874	0.000853054
cg10044179	21	15352983	C21orf81	S Shore	1.12748	0.291171	0.000857074
cg16904686	1	47133294	ATPAF1	N Shore	0.246223	0.0635879	0.000857235
cg21482122	11	94469882		N Shelf	0.570454	0.14733	0.000857689
cg07814661	11	74154543			0.323179	0.083489	0.000859913
cg00854995	5	133512930	SKP1	S Shore	0.231789	0.0598864	0.000860845
cg01093938	16	23603953	NDUFAB1	N Shelf	0.218321	0.0564102	0.000861382
cg26975524	8	1713012	CLN8	S Shore	0.42005	0.108572	0.000864378
cg12099191	19	5100020	KDM4B	S Shelf	0.369217	0.0954859	0.00086901
cg00524708	16	31159558	PRSS36	N Shore	-0.363989	0.0941676	0.000872027
cg01933251	12	16035274	STRAP	Island	-1.14111	0.295239	0.000872646
cg17152423	12	133065729	FBRSL1	N Shore	-0.217133	0.0562352	0.000881173
cg17185705	8	89123876	MMP16		0.587137	0.152064	0.000881245
cg11925253	17	41569659	DHX8		0.269229	0.0697463	0.000883469
cg11609545	12	57024192	BAZ2A	Island	-0.343868	0.0891097	0.000886104
cg11176853	1	230468694	PGBD5	Island	0.488285	0.126542	0.000886617
cg21146184	22	46262436		Island	-0.289472	0.0750233	0.000887207
cg10057601	2	242793078	PDCD1	N Shore	0.188783	0.0489327	0.000888156
cg27520536	16	54228323		Island	-0.429532	0.11135	0.000889279
cg18643092	12	13233802	KIAA1467		0.230652	0.0598024	0.000890616
cg27191517	4	56502392	NMU	Island	-0.723002	0.187485	0.000891924
cg10482224	1	214557383	PTPN14	Island	0.222111	0.0576015	0.000892637
cg17809170	5	149461325	CSF1R		-0.205382	0.0532647	0.000892891
cg06380553	19	36478417		S Shore	-0.309837	0.0803634	0.000893841
cg06364539	4	108500280			0.34294	0.0889726	0.000896098
cg17977723	6	107197558			0.352658	0.0914947	0.000896183
cg27442047	6	32049856	TNXB	S Shelf	0.137315	0.0356342	0.000898331
cg10576828	1	70225863	LRRC7		0.450419	0.116927	0.000901265
cg03968970	2	74699836	MRPL53	Island	-1.19746	0.310896	0.000902448
cg05320607	10	94609036	EXOC6	Island	-0.277483	0.0720643	0.000905017
cg03355147	16	598833	SOLH	S Shelf	0.483394	0.125547	0.000905425
cg24478595	11	2817646	KCNQ1	N Shore	0.232741	0.0604516	0.000906025
cg11672277	18	32556104	MAPRE2	N Shore	-0.249582	0.0648838	0.000913865
cg26682664	1	219834581			0.521761	0.135645	0.000914021
cg01131699	X	135863051	ARHGEF6		-0.331488	0.0861824	0.000914415
cg12478185	17	10602001	C17orf48, SCO1	S Shore	0.480491	0.124932	0.000915186
cg01351225	7	117864824	ANKRD7		0.115603	0.0300584	0.000915367
cg03538565	16	492969	RAB11FIP3		0.361121	0.0939169	0.000917264
cg00753994	8	86556164		Island	0.362897	0.094411	0.000920266
cg21394688	18	77835513		N Shore	0.183124	0.0476486	0.000921614
cg12797987	13	42908205			0.356524	0.0928375	0.000928361
cg03339469	19	44259181	C19orf61	Island	-1.00395	0.261486	0.000930419
cg04598611	1	171640223		Island	0.241002	0.0627867	0.000932732
cg10428516	22	40046778	CACNA1I	S Shore	0.177671	0.0462936	0.000933921
cg00093643	15	44579510	CASC4	N Shore	-0.409505	0.106712	0.000934904
cg19377326	1	31486063	PUM1		-0.879199	0.22914	0.000936178
cg07020846	15	70390363	TLE3	Island	0.854392	0.222872	0.000944141
cg19356624	1	2386965		N Shore	0.155482	0.040559	0.000944313
cg05047367	12	121019523	POP5	S Shore	-0.379637	0.099041	0.00094516
cg15466684	21	45096497	RRP1B		0.163074	0.0425706	0.000950934
cg03535253	14	93706571	BTBD7		0.341839	0.0892391	0.000951146
cg14119350	1	33351904	HPCA	Island	-0.336239	0.0879179	0.000965814
cg04934519	1	185303447			0.275503	0.072067	0.000969663
cg05530294	7	73753022	CLIP2	Island	0.357909	0.0936964	0.000976954
cg17739302	7	4243734	SDK1		0.250278	0.0655527	0.000981627
cg02500443	16	4364150		Island	-0.391821	0.102671	0.000985826
cg09610735	10	22609918	BMI1		-0.320263	0.0839293	0.000986781
cg23523364	11	1097783	MUC2	S Shore	0.262122	0.0686938	0.00098694
cg07166171	15	94346817			-0.551892	0.144636	0.0009871
cg21379816	1	11119628	SRM	Island	-0.215322	0.0564461	0.000989784
cg05941247	12	131943683		Island	0.242035	0.0634532	0.000990432
cg20706495	1	12222054			0.35344	0.0926634	0.000990812
cg10881071	1	24612045			0.901227	0.236471	0.000998462
cg27329995	X	35816376	MAGEB16		0.241399	0.0633517	0.00100021
cg13918811	4	25378308	ANAPC4	N Shore	-0.382935	0.100504	0.00100103
cg23120934	8	144887083	SCRIB	N Shore	0.491943	0.129151	0.00100369
cg13204432	2	51074939	NRXN1		0.230744	0.0605783	0.00100381
cg21787727	20	43538769	PABPC1L	Island	-0.221716	0.0582095	0.00100402
cg20828837	20	5731032	C20orf196		0.349445	0.0917532	0.00100503
cg20223754	8	1829898	ARHGEF10	N Shore	0.262007	0.0688025	0.00100608
cg01432055	3	124873848	SLC12A8		0.335849	0.0882128	0.00100823
cg10196158	16	27500880	GTF3C1		0.198696	0.0521922	0.00100888
cg12007372	19	22020888		S Shelf	0.495734	0.130231	0.00100996
cg16924658	4	39290035	RFC1		-1.62574	0.427182	0.00101209
cg13966752	6	153079640	VIP		0.93303	0.24517	0.00101231
cg06606456	11	10880028	ZBED5	Island	-0.402484	0.105771	0.00101327
cg11192022	1	156571543	GPATCH4		-0.292891	0.0770009	0.00101712
cg08865634	16	49955361			0.223975	0.0588874	0.00101784
cg11725802	9	4741411	AK3	Island	-0.157158	0.0413382	0.00102213
cg18759081	20	61467939	COL9A3	Island	-0.326173	0.0858826	0.00103207
cg06708331	22	49761906		N Shelf	0.250333	0.0659215	0.00103321
cg22677723	22	20229013	RTN4R	Island	0.292373	0.0770109	0.0010356
cg01706033	X	102862807	TCEAL3	Island	-0.529414	0.139495	0.00103895
cg27326819	3	137965293	ARMC8		-0.643798	0.169638	0.00103921
cg14732337	6	32117565	PRRT1	N Shore	0.353458	0.0931397	0.00103973
cg12000297	8	144824651		S Shore	0.208282	0.0548888	0.00104054
cg14294793	11	79150593	ODZ4	Island	-0.626673	0.165159	0.00104121
cg13819250	17	41560934	DHX8	N Shore	-0.236149	0.062277	0.00104758
cg02352107	15	76603736	ETFA	Island	-0.242748	0.0640286	0.00104933
cg21537798	6	129480542	LAMA2		-0.50162	0.132336	0.00105122
cg21331417	17	744811	NXN	Island	-0.695787	0.18362	0.00105449
cg04185729	11	65382031	MAP3K11	N Shore	-0.185625	0.0489881	0.0010547
cg23500942	2	58468651	FANCL	S Shore	0.273938	0.0722969	0.00105502
cg06411479	4	6272229	WFS1	S Shore	0.347452	0.0917011	0.0010553
cg21473183	2	85925749	GNLY		0.265453	0.0700645	0.00105602
cg21954346	16	68271489	ESRP2	Island	-0.318426	0.0840519	0.00105666
cg09862941	1	25232337	RUNX3	N Shelf	0.153485	0.0405168	0.00105732
cg19586702	12	88178203			0.200014	0.0528213	0.00106148
cg09726703	2	236441769	AGAP1	N Shelf	0.308211	0.0813999	0.00106213
cg25252585	19	35633972	FXYD7	Island	-0.682255	0.180221	0.00106403
cg03656632	7	5604635		S Shore	0.236761	0.0625613	0.00106719
cg19093782	2	242904793			0.617568	0.163222	0.00106946
cg27470373	2	64836764		Island	-0.345279	0.0913375	0.00107844
cg14263924	6	33163202	RXRB	S Shore	0.272172	0.0720025	0.00107904
cg15183126	3	33138421	TMPPE, GLB1	Island	-0.333987	0.0883825	0.00108216
cg10819560	15	63774509			0.197248	0.0522271	0.00108797
cg09625274	15	48413049	SLC24A5		0.203683	0.053937	0.00108909
cg21171304	9	136861819		S Shelf	-0.288096	0.0763078	0.00109144
cg23868250	11	120764552	GRIK4		0.446254	0.118226	0.00109385
cg05062491	1	22901398	EPHA8	N Shore	0.201242	0.0533357	0.00109779
cg22975434	10	118764743	KIAA1598	Island	0.952207	0.252386	0.00109863
cg02522627	10	70715883	DDX21	N Shore	-0.227468	0.0603196	0.00110351
cg01087208	20	60494922	CDH4	Island	0.155186	0.0411712	0.00110836
cg20045320	11	319555		S Shore	0.41021	0.108831	0.00110847
cg20133923	20	3027467	MRPS26	Island	-0.233078	0.0618601	0.00111235
cg25828185	12	54455656	FLJ12825	S Shore	-0.342849	0.0910048	0.00111361
cg24307440	9	139886715	C9orf142	Island	-1.07616	0.285715	0.00111588
cg11948341	1	55353149	DHCR24	Island	-0.259932	0.0690221	0.00111763
cg24980040	10	1714535	ADARB2		0.892868	0.237103	0.00111815
cg00568555	19	35520846	SCN1B	N Shore	-0.274989	0.0730409	0.0011206
cg25477606	2	55458422	C2orf63, RPS27A		0.399302	0.106064	0.00112095
cg24589564	2	27357686	PREB	S Shore	0.358529	0.0952439	0.0011221
cg12201498	5	74807907	COL4A3BP, POLK	Island	-0.468379	0.124458	0.00112485
cg19445269	2	39171830	LOC100271715		0.256248	0.0680908	0.00112492
cg03503871	16	30616011	ZNF689	Island	0.393656	0.104625	0.0011271
cg03022211	2	128410689	LIMS2	Island	0.191117	0.0508261	0.00113366
cg18689929	5	34005493	AMACR	N Shelf	-0.448982	0.119463	0.00113895
cg19511229	12	72077434		N Shelf	1.38257	0.367912	0.00114027
cg27398263	13	79177700	POU4F1	Island	-1.14526	0.30486	0.00114369
cg27349460	18	76000984		S Shore	0.255607	0.0680424	0.00114395
cg04743932	17	56739061	TEX14	Island	-0.476405	0.126839	0.00114564
cg17321668	7	40174330	C7orf10, C7orf11	Island	-0.223126	0.0594155	0.00114747
cg27312798	14	105213100	ADSSL1		0.489577	0.130376	0.00114808
cg26845946	5	2137653		S Shore	0.682281	0.18174	0.00115085
cg02096887	1	10699831	CASZ1	Island	-0.910929	0.242704	0.00115347
cg15195292	20	37554840	FAM83D	Island	-0.317324	0.0845615	0.00115539
cg24607642	17	42345612	SLC4A1		-0.163901	0.0436791	0.00115596
cg11354908	19	18255899	MAST3	Island	0.257334	0.0686065	0.00116032
cg25134071	19	51506362	KLK9, KLK8	Island	0.38327	0.102186	0.00116078
cg05002071	11	76510323		Island	-0.435403	0.11612	0.00116404
cg16678153	1	82265969	LPHN2	N Shore	0.947558	0.252714	0.00116419
cg16380876	10	129785053	PTPRE		0.376436	0.100406	0.00116532
cg22995724	8	144639363	GSDMD	N Shore	0.39085	0.104252	0.00116547
cg09408143	16	524778	RAB11FIP3		0.664805	0.177334	0.00116605
cg08257923	11	45687443	CHST1	Island	-0.194086	0.0517741	0.00116655
cg15826398	17	3658762	ITGAE	S Shore	-0.201787	0.0539107	0.00118332
cg09782026	7	158808009	LOC154822		0.198089	0.0529437	0.00118767
cg03435698	2	144827306	GTDC1		-0.792159	0.211759	0.00118963
cg12678421	2	212225163			0.389802	0.104238	0.00119352
cg10936323	5	60240838	NDUFAF2, ERCC8	Island	0.364898	0.0975962	0.00119552
cg22031736	22	38239648	ANKRD54	N Shore	-0.852724	0.22814	0.00119891
cg15952725	1	15783190	CELA2A		0.293234	0.0784605	0.00120001
cg19084061	10	114886413	TCF7L2		-0.63682	0.170417	0.0012015
cg06297413	4	2427374			0.149182	0.0399431	0.00120742
cg24639469	1	4837462	AJAP1		0.144998	0.0388268	0.00120859
cg20201475	3	168867307	MECOM	Island	-0.153958	0.0412279	0.00120912
cg26530713	1	153928406	CRTC2	N Shelf	0.183616	0.049204	0.00121691
cg20512947	2	242889340			-1.52217	0.40806	0.00122135
cg21700440	17	14206225	HS3ST3B1, MGC12916	Island	-0.996944	0.26728	0.00122222
cg05086443	16	66437349	CDH5	S Shore	0.157521	0.0422356	0.00122339
cg13363608	1	114620557			0.102084	0.0273726	0.0012239
cg26974681	14	98012978			0.306719	0.0822645	0.00122685
cg12335447	22	37546115	IL2RB		-0.156592	0.0420023	0.00122769
cg13784557	6	31430916	HCP5		-0.374135	0.100378	0.00123046
cg21364020	7	5413639	TNRC18	N Shore	0.197776	0.0530691	0.001232
cg21905818	X	49126164	PPP1R3F	Island	0.286406	0.0768662	0.00123425
cg15663121	16	4898306	GLYR1, UBN1	S Shore	-0.270316	0.0725964	0.00124191
cg04226001	11	118233209	UBE4A	S Shelf	0.270406	0.0726542	0.00124721
cg07427577	4	186344302	UFSP2	N Shelf	0.641071	0.172247	0.00124723
cg19695805	11	9385645		N Shore	0.710937	0.191029	0.00124788
cg12067928	12	121166143	ACADS	S Shelf	0.321053	0.0862675	0.00124793
cg26786253	17	3960466	ZZEF1		0.615917	0.165504	0.00124833
cg02397176	1	11752162	MAD2L2, C1orf187	Island	0.799893	0.214988	0.00125091
cg00672445	8	1616925	DLGAP2	N Shore	0.186347	0.0500854	0.00125103
cg01408558	19	10563212	PDE4A		0.16238	0.0436467	0.00125184
cg09208961	15	98418823	LOC91948		0.348068	0.0935775	0.00125422
cg16136187	2	179058025	OSBPL6	N Shore	-0.365695	0.0983275	0.00125552
cg16305746	3	197236368			0.269506	0.0724711	0.00125657
cg16047348	17	31204231	MYO1D	S Shore	-0.220457	0.0592875	0.00125773
cg10690657	21	15215654	C21orf15		0.409475	0.110159	0.00126188
cg11495966	4	76932279	ART3		0.194535	0.0523486	0.0012649
cg12564108	17	80624966	RAB40B	S Shelf	-0.259057	0.0697157	0.00126566
cg04214866	16	1021098	LMF1	Island	-0.241667	0.0650417	0.00126671
cg26556186	7	128431582	CCDC136	Island	-0.231445	0.0622958	0.00126772
cg14793826	1	13835266			0.363535	0.0978619	0.00126923
cg08151498	11	46403416	MDK	Island	-0.73167	0.197032	0.00127338
cg13015485	6	31937127	SKIV2L	N Shelf	0.274474	0.0739141	0.00127353
cg20034983	14	73525089	RBM25	Island	-0.799472	0.215312	0.00127456
cg18472185	4	169931806	CBR4	S Shore	-0.632254	0.170308	0.00127668
cg23230929	2	87883547			-0.171658	0.0462396	0.00127686
cg16656316	2	230280621	DNER		0.385537	0.1039	0.00128233
cg12600109	20	62321166	RTEL1	Island	0.274608	0.0740074	0.00128264
cg22771603	5	132387301	HSPA4	Island	-0.512474	0.138121	0.0012833
cg08482080	19	13990960	NANOS3	N Shore	-0.145654	0.0392573	0.00128362
cg15600365	17	1420230	LOC100306951, INPP5K	Island	-0.578953	0.156051	0.00128431
cg00507679	6	43251876	TTBK1	Island	0.295825	0.0797386	0.00128457
cg17520927	1	10458905	PGD	Island	-0.540583	0.145731	0.0012861
cg15219262	22	18111629	ATP6V1E1	Island	-0.270862	0.0730344	0.00128857
cg00434461	5	92905860	FLJ42709	N Shore	0.389413	0.105006	0.00128921
cg13613853	19	34288332	KCTD15	Island	0.357689	0.0964627	0.00129057
cg00213331	5	138463463	SIL1		0.546225	0.147349	0.00129395
cg02674712	19	50358907	PTOV1	N Shelf	0.198574	0.0535691	0.00129435
cg22832254	2	121987665	TFCP2L1	S Shelf	0.269846	0.0727965	0.00129445
cg09200186	16	2273440	E4F1	Island	0.744745	0.200944	0.00129643
cg26168577	17	60766925	MRC2		0.242201	0.0653652	0.00129927
cg12266953	2	20866261	GDF7	Island	-0.615904	0.166256	0.00130185
cg05288381	14	106010282		N Shelf	-0.375032	0.101244	0.0013029
cg08180934	12	16035177	STRAP	Island	-0.27055	0.0730456	0.00130412
cg04275040	17	78936628	RPTOR	Island	0.22312	0.0602431	0.00130475
cg20441553	5	1271821	TERT	S Shore	0.136814	0.0369443	0.00130609
cg08491125	15	89181942	ISG20		-0.264116	0.0713377	0.00130905
cg10444758	12	132918146		N Shelf	0.157822	0.0426465	0.00131432
cg07698384	15	25684465	UBE3A	S Shore	-0.259649	0.0701686	0.00131544
cg18294610	11	18138837	SAA3P		0.212555	0.0574465	0.00131646
cg17062171	20	61916072	ARFGAP1	Island	0.317982	0.0859443	0.0013171
cg19809791	1	17027832	ESPNP	Island	0.677205	0.183084	0.00132033
cg21338961	12	123950415	SNRNP35		0.284374	0.0768906	0.00132179
cg07849438	12	19593035	AEBP2	Island	-0.190377	0.0514945	0.00132636
cg10386914	19	12179889	ZNF844	S Shelf	0.483569	0.130807	0.00132711
cg27607438	10	133058988	TCERG1L	S Shore	0.189354	0.0512394	0.00133152
cg14103336	6	14561099			0.137279	0.0371625	0.00133631
cg15910949	3	8774777	CAV3		0.249819	0.0676287	0.00133643
cg24476103	8	93108011	RUNX1T1		-0.167074	0.0452306	0.00133698
cg17703658	12	57914352	DDIT3	N Shore	-0.235302	0.0637023	0.00133714
cg24952102	11	93062752	CCDC67	N Shore	-0.565968	0.153224	0.00133725
cg12113448	13	45697385	GTF2F2	S Shelf	0.218824	0.0592531	0.00133958
cg00479986	19	44808898	ZNF235	Island	-0.309424	0.0837937	0.00134075
cg26529778	18	31659655	NOL4		-0.435442	0.117928	0.00134156
cg13515064	13	113611440			0.166145	0.0450152	0.00134684
cg15934090	1	100435551	SLC35A3	Island	-0.279856	0.0758256	0.0013471
cg12713040	20	62562546	DNAJC5	Island	0.335213	0.0908407	0.00134932
cg06192619	19	15083616	SLC1A6		0.18635	0.0505188	0.001354
cg13418632	15	83332594	AP3B2		0.275047	0.0745732	0.00135545
cg02272489	17	74884513	MGAT5B		0.174285	0.0472685	0.00135934
cg04030486	17	6358599	PITPNM3	Island	-0.396102	0.107452	0.00136206
cg21803139	12	121239400	SPPL3		-0.706114	0.19155	0.0013621
cg01220068	9	134364485	SNORD62B, BAT2L1, SNORD62A		0.204965	0.0556032	0.00136243
cg19487745	10	45567697			0.154037	0.0417878	0.00136261
cg11896211	11	820192	PNPLA2	Island	-0.624889	0.169545	0.00136423
cg12905574	5	134181527	C5orf24	Island	0.822777	0.223255	0.00136527
cg13323756	7	29847108		S Shore	-0.47847	0.129838	0.00136608
cg03943446	7	2007860	MAD1L1	Island	0.404304	0.109716	0.00136654
cg13522835	17	61905166	FTSJ3, PSMC5	Island	-0.425605	0.115502	0.00136711
cg25743268	17	79910595	NOTUM	N Shelf	-0.782815	0.212498	0.00137036
cg00292087	8	142138611	DENND3	Island	-0.143775	0.0390338	0.00137217
cg17881600	6	17012979			-0.253974	0.0689549	0.00137268
cg20451986	11	133928302			0.312392	0.0848489	0.00137758
cg20035980	17	19880241	AKAP10	N Shore	0.412351	0.112008	0.00137868
cg22147143	3	46887973		S Shore	-0.111593	0.0303139	0.00137926
cg23494957	14	64761548	ESR2	S Shore	-0.212915	0.0578535	0.00138272
cg10668041	10	15412970	FAM171A1	Island	-0.249926	0.0679333	0.00138702
cg19069416	X	153701160	PLXNA3		0.338487	0.09201	0.00138768
cg27124820	3	176915743	TBL1XR1	Island	0.417328	0.113453	0.00138902
cg05053979	14	89681043	FOXN3		0.320008	0.0870409	0.00139553
cg10302026	19	47249514	FKRP, STRN4	Island	0.324843	0.0883942	0.00140105
cg22896429	6	151261297	MTHFD1L		0.322969	0.0878874	0.00140149
cg04584087	3	129159014	IFT122, MBD4	Island	-0.441534	0.120167	0.00140314
cg20842997	4	39529386	UGDH	Island	-0.887021	0.241484	0.00140705
cg01606471	16	85435739			0.267458	0.072829	0.00140984
cg13280612	10	126133599		N Shelf	0.246792	0.067234	0.00141603
cg21196942	4	140357489		Island	0.335295	0.0913556	0.00141752
cg22762745	3	195602360	TNK2	Island	-0.285069	0.0776753	0.00141825
cg04821042	10	116388246	ABLIM1	N Shelf	-1.01265	0.275966	0.00142012
cg19701246	3	39508314	MOBP		0.888293	0.242081	0.00142037
cg21105827	1	23763782	ASAP3	Island	0.204958	0.0558658	0.00142262
cg12516455	19	11266603	SPC24	Island	-0.485128	0.132267	0.00142609
cg26189139	8	22560972		Island	-0.251378	0.0685378	0.00142627
cg16052044	1	145035112	PDE4DIP		0.279583	0.0762295	0.00142654
cg09035307	7	102985587	DNAJC2	S Shore	0.398604	0.1087	0.00142882
cg09901106	5	176295797	UNC5A	N Shore	0.248011	0.0677	0.00144169
cg06196978	18	32621227	MAPRE2	Island	-0.816853	0.223021	0.00144423
cg16144447	1	36184773	C1orf216	Island	-0.466817	0.127466	0.0014456
cg14040868	2	153191715	FMNL2	Island	-0.294172	0.0803664	0.00145244
cg17959549	6	36410508	PXT1, KCTD20	Island	-0.305287	0.0834499	0.00145985
cg19353377	2	180921730			0.332652	0.0909372	0.00146087
cg16776421	16	541243	RAB11FIP3		0.172552	0.0471753	0.00146223
cg04619304	12	24434537	SOX5		-0.740117	0.202442	0.00146846
cg20862599	8	65498440		N Shore	-0.163434	0.0447042	0.00146867
cg04583011	11	93394797	KIAA1731	Island	0.972303	0.265974	0.00146962
cg16006015	10	104262501	ACTR1A, SUFU	Island	-0.249427	0.0682382	0.00147102
cg19264163	3	19316990	KCNH8		-0.477413	0.130615	0.00147152
cg18080937	12	49333479	ARF3		0.248661	0.0680519	0.00147559
cg04430582	17	6922320	MIR195, MIR497	N Shelf	0.164416	0.0449983	0.0014762
cg02776314	19	56915522	ZNF583	Island	-0.535856	0.146669	0.00147736
cg09940756	1	226069930	TMEM63A	Island	-0.308162	0.0843542	0.00147852
cg02336827	3	45636190	LIMD1	S Shore	0.145381	0.0398077	0.00148256
cg03750478	16	29757375	C16orf54		-0.246182	0.0674156	0.00148398
cg09517628	13	79980691	RBM26	Island	-0.27764	0.0760321	0.00148432
cg25829945	3	159706383	IL12A	N Shore	-0.220989	0.0605236	0.00148549
cg12003952	19	21687300	ZNF429	N Shore	-1.521	0.416642	0.00148797
cg23087877	10	22022646	MLLT10		0.885468	0.242642	0.00149292
cg05844789	1	228464394	OBSCN	Island	0.277532	0.0760857	0.00149901
cg06517794	1	78180274	USP33		1.19732	0.328361	0.00150377
cg14965947	9	88357129	AGTPBP1	Island	-0.162795	0.0446628	0.00150885
cg03366776	14	103851627	MARK3	Island	-0.419737	0.115162	0.00150975
cg02449694	17	74878309	MGAT5B	Island	-0.199031	0.0546284	0.00151492
cg01683044	12	54410632	HOXC4, HOXC6, HOXC5	N Shore	-0.53542	0.146966	0.0015157
cg26812704	1	150208622	ANP32E	S Shore	-0.309409	0.0849392	0.00151734
cg27641051	5	137911203	HSPA9	Island	-0.208856	0.0573448	0.0015196
cg00551487	7	151091744	WDR86	N Shore	0.175736	0.0482598	0.00152202
cg01074643	2	3337709	TSSC1		0.362255	0.0994925	0.00152367
cg26516446	19	47295825		S Shelf	0.244027	0.067022	0.00152376
cg14398963	11	2397538	CD81	N Shore	0.327196	0.0898901	0.00152772
cg08272073	1	16558399	C1orf89		0.183502	0.0504155	0.00152835
cg25808892	17	6459352	PITPNM3	Island	-0.202775	0.055711	0.00152842
cg09469870	6	22785550			-0.66749	0.183401	0.00152939
cg23956260	10	23632740	C10orf67		-0.258657	0.0710789	0.00153129
cg20489345	10	115438888	CASP7	N Shore	0.700855	0.192603	0.00153186
cg17610333	6	168107313		S Shore	-1.22913	0.337797	0.0015326
cg03270376	2	219536588	RNF25, STK36	Island	-0.227611	0.0625539	0.00153272
cg09140274	1	221070193		S Shore	0.253206	0.0696223	0.00153945
cg11830880	17	34136324	TAF15	Island	-0.39311	0.10811	0.00154198
cg27072603	15	40660990	DISP2	S Shore	0.219505	0.0603721	0.00154324
cg11184697	X	48755102	PQBP1, TIMM17B	Island	0.125245	0.0344516	0.00154511
cg11146208	15	94163044			0.385853	0.106138	0.00154511
cg03248196	12	48214108	HDAC7	Island	-0.259724	0.0714693	0.00155011
cg08490659	5	34523454			0.872182	0.240039	0.00155228
cg21500342	17	76356814	SOCS3	Island	-0.302869	0.0833878	0.00155786
cg24341615	19	675741	FSTL3	Island	-0.423019	0.116479	0.00155909
cg02064831	11	121028216	TECTA	N Shore	0.244331	0.0672799	0.00155975
cg06098164	2	214148892	SPAG16	N Shore	0.287802	0.0792584	0.00156116
cg11819905	14	78730188			0.846259	0.233081	0.00156284
cg01796493	6	64527786	EYS		0.280335	0.0772157	0.00156366
cg25610515	1	23495577	LUZP1		0.397812	0.109578	0.00156424
cg12214614	14	98178341			0.283187	0.0780056	0.00156446
cg23186952	11	58384274	ZFP91, ZFP91-CNTF		-0.534726	0.147299	0.00156499
cg09248284	2	27851818	CCDC121, GPN1		-0.229171	0.0631341	0.00156614
cg22125214	7	135612081	LUZP6, MTPN		-1.16936	0.322163	0.00156682
cg12475106	4	503275	PIGG		0.195732	0.0539462	0.0015724
cg12019990	3	9032274	SRGAP3	Island	0.248049	0.0683911	0.00157772
cg08629176	17	55427708	MSI2		0.204907	0.0565044	0.00157981
cg11328661	11	2235203			0.246938	0.0681067	0.00158227
cg06514587	X	54666063		Island	0.329705	0.0909528	0.00158517
cg05798339	3	9344105			-0.251526	0.0694011	0.00158819
cg05751148	11	67204799	PTPRCAP	S Shore	-0.151845	0.0418995	0.00158899
cg17901924	1	233124418	PCNXL2	S Shelf	-0.37236	0.102787	0.00159454
cg05495984	6	31865909	EHMT2	N Shore	0.403242	0.111323	0.00159601
cg19882315	8	11351846	BLK		0.146991	0.0405931	0.00160063
cg09581065	17	80654671	RAB40B	N Shore	0.33988	0.0938711	0.0016021
cg02576548	X	55291358	PAGE3		-0.62557	0.172781	0.00160259
cg22264393	4	136861413			0.302507	0.0835601	0.00160398
cg13428978	8	1993987	MYOM2		0.301427	0.0832662	0.00160476
cg09236780	13	109318432	MYO16		-0.943076	0.260521	0.00160504
cg10814817	4	190024763			-0.20713	0.0572388	0.00161008
cg03781123	6	30168380	TRIM26		0.29759	0.0822469	0.00161186
cg03162131	11	82905106	ANKRD42	Island	-0.604776	0.167176	0.00161441
cg07393670	X	129299802	AIFM1	Island	0.125913	0.0348106	0.00161643
cg21675254	12	111127804	HVCN1	S Shore	-0.156554	0.0432888	0.00161886
cg23815462	19	57923049	ZNF17	Island	-0.123132	0.0340685	0.00162786
cg10798173	14	55227154	SAMD4A	Island	0.301364	0.0834019	0.00163128
cg11916186	1	36689760	THRAP3	Island	-0.269738	0.0746599	0.00163331
cg03137889	6	108454859		N Shore	-0.430078	0.119055	0.00163521
cg18709382	5	42972820			0.311535	0.0862452	0.00163612
cg26158279	20	25565667	NINL	Island	-0.313536	0.0868244	0.00164034
cg05060976	18	21741492	CABYR		0.557414	0.154439	0.00164789
cg22449901	1	160255758	PEX19		-0.287567	0.0796781	0.00164864
cg06861343	3	52739491	GLT8D1, SPCS1	N Shore	0.459736	0.127415	0.00165248
cg00258203	6	117801545		N Shore	0.390703	0.108293	0.00165386
cg24678505	12	56882429	GLS2	Island	-0.249145	0.0690653	0.00165563
cg08296191	22	51159555	SHANK3	Island	-0.299007	0.0828904	0.00165619
cg23651976	1	23749009	TCEA3	N Shore	-0.898379	0.249112	0.00165999
cg21877855	1	63989125	ITGB3BP, EFCAB7		-0.352361	0.097742	0.00166538
cg04400653	6	7986462	MGC26597	Island	0.168255	0.0467058	0.00167593
cg18188326	4	17518450	CLRN2		-0.248372	0.0689669	0.00168057
cg00509968	4	8248465			0.156212	0.0433772	0.00168087
cg27043547	15	74753531	UBL7	Island	-0.343872	0.0955163	0.00168548
cg18910127	17	77361667	HRNBP3		-0.394851	0.109691	0.00168746
cg27361865	4	84406328	FAM175A	Island	-0.395999	0.110012	0.00168772
cg04924128	12	7342464	PEX5	N Shore	-0.35603	0.0989139	0.00168859
cg05142617	2	95690821	MAL	N Shore	-0.243499	0.0676555	0.00168982
cg09012544	2	71503562		Island	-0.339505	0.094344	0.00169198
cg20122586	4	53522821	USP46	N Shelf	0.212463	0.0590519	0.00169481
cg05115182	10	99496889	ZFYVE27	Island	-0.206037	0.0572837	0.00169949
cg25160075	15	22963782	CYFIP1		-0.468342	0.130211	0.00169952
cg13634864	7	994696	ADAP1	S Shore	0.196089	0.05452	0.00170011
cg26079571	12	3186499	TSPAN9	Island	-0.266733	0.0741691	0.00170163
cg21428081	7	101386951		Island	0.723405	0.201165	0.00170243
cg05136476	3	53190709		Island	-0.655823	0.182391	0.00170405
cg00070715	5	138862796	TMEM173		0.384815	0.107045	0.00170739
cg09767602	4	183370138	ODZ3	Island	-0.624518	0.173723	0.0017074
cg14236413	2	71787501	DYSF	Island	0.272549	0.0758249	0.00170927
cg02828564	16	87445371	ZCCHC14	Island	0.6225	0.173218	0.00171232
cg12323347	10	112256517	DUSP5	N Shore	-0.221872	0.0617566	0.00171678
cg11371681	1	26606896	SH3BGRL3	Island	-0.117913	0.0328288	0.00172066
cg23351479	8	145043296	PLEC1	N Shelf	0.528405	0.14713	0.00172211
cg18194535	7	158800132	LOC154822	S Shore	0.12671	0.0352932	0.00172718
cg12247826	12	125594183	AACS		0.233676	0.0650876	0.00172739
cg03211327	15	52470919	GNB5	N Shore	0.217988	0.0607276	0.00172987
cg04231467	5	180650194	TRIM41	Island	-0.693125	0.193096	0.00173012
cg12039422	17	12325031			-0.217232	0.0605337	0.00173409
cg08104224	16	11588532			0.156233	0.0435422	0.00173634
cg11652182	11	2542384	KCNQ1		0.338618	0.0943791	0.00173734
cg17722656	6	117087594	FAM162B	S Shore	0.183297	0.0510896	0.00173777
cg04463551	5	55033592	DDX4	N Shore	-0.323532	0.0901989	0.00174153
cg11590282	11	2036771		S Shelf	-0.266773	0.0743853	0.00174369
cg23280296	2	71753329	DYSF		0.253907	0.0708475	0.00175451
cg10792326	12	120933732	DYNLL1	Island	-0.117049	0.0326614	0.00175509
cg23050996	2	114514230	SLC35F5	Island	-0.208043	0.0580605	0.00175733
cg19949241	4	114238881	ANK2		0.299806	0.0837019	0.00176328
cg13036575	4	39184472	WDR19	S Shore	-0.25171	0.0702805	0.00176468
cg08760753	22	49069623	FAM19A5		0.191014	0.0533369	0.00176571
cg19149785	19	51506273	KLK9, KLK8	Island	0.523177	0.146126	0.00176983
cg24684520	10	120543329			0.199147	0.0556231	0.00176998
cg03558949	13	32853269	FRY		0.231905	0.0647872	0.0017735
cg03870497	7	26903972	SKAP2	Island	0.42593	0.119032	0.00177876
cg16158843	3	9595646	LHFPL4	S Shore	-0.358272	0.100152	0.00178319
cg15674899	5	150618077			0.375006	0.104852	0.00178644
cg27206026	16	57907171			0.768413	0.214949	0.00179378
cg17758081	17	77021038	C1QTNF1	S Shore	-0.444274	0.12429	0.00179546
cg12245717	20	22555206	C20orf56	N Shelf	-0.369292	0.103394	0.00180778
cg13226968	11	528653			-0.954196	0.267159	0.00180808
cg08249399	16	3450775	ZNF174, ZNF434	Island	-0.63864	0.178822	0.00180928
cg24519147	4	188916496	ZFP42	N Shore	0.26755	0.0749166	0.00180954
cg20977592	X	48779608	OTUD5	S Shelf	-0.372076	0.104207	0.00181297
cg09117841	6	38654722	GLO1		-0.422035	0.118208	0.00181408
cg08670383	5	175257943	CPLX2		0.436281	0.122209	0.00181564
cg07439791	16	11680400	LITAF	Island	-0.419831	0.117605	0.00181615
cg15284719	22	42078388	NHP2L1	Island	0.140588	0.0393958	0.00182169
cg06397381	3	12943820	IQSEC1	S Shelf	0.161216	0.0451785	0.00182243
cg15087147	7	127672169	SND1, LRRC4	Island	-0.222129	0.0622512	0.00182314
cg21379639	3	49056420	DALRD3, NDUFAF3	N Shore	0.239121	0.0670349	0.00182832
cg13506296	9	138381427		S Shore	0.351269	0.098486	0.00183021
cg23167259	10	102495509		Island	-0.24767	0.0694592	0.00183471
cg01654820	16	10675123	EMP2	S Shore	-0.407833	0.114381	0.00183528
cg03465682	14	36416167			-0.241895	0.0678462	0.00183629
cg21872288	6	98427365			0.282256	0.0791669	0.00183639
cg02763290	18	77255811	NFATC1	Island	0.210414	0.0590323	0.00184065
cg17940694	15	40657813	DISP2	N Shelf	0.117492	0.0329645	0.0018415
cg27396403	7	107387175	CBLL1	S Shelf	0.523806	0.146966	0.00184181
cg09684846	16	10912718	FAM18A	Island	-0.633825	0.177838	0.00184208
cg25764996	6	44776634			-0.332481	0.0932889	0.00184238
cg17263026	2	121453143			-0.335786	0.0942359	0.00184581
cg14727763	10	78961643	KCNMA1		-1.03274	0.289884	0.0018487
cg15121304	22	22380100			0.143955	0.0404091	0.00184951
cg19045313	10	93804999		N Shore	0.383352	0.107617	0.00185057
cg02308226	2	99956839	EIF5B	S Shelf	0.276385	0.0775996	0.00185292
cg03260792	11	134230331	GLB1L2	N Shore	-0.515253	0.144723	0.00185937
cg14988628	11	2339194	TSPAN32		0.227334	0.0638624	0.00186174
cg17234513	15	27087554		S Shelf	0.58768	0.165114	0.00186407
cg20173014	17	80541737	FOXK2	Island	0.485925	0.136533	0.00186503
cg20662859	X	150151609	HMGB3	Island	0.142468	0.0400305	0.00186517
cg15614048	X	70511777	NONO, BCYRN1		0.358846	0.100829	0.00186534
cg20631044	19	41255890	C19orf54, SNRPA	N Shore	0.173722	0.0488294	0.001871
cg25316305	12	4361135			0.32106	0.0902533	0.00187291
cg25692669	5	1318258	CLPTM1L		0.507654	0.142717	0.00187406
cg02516800	11	59659903			-0.245086	0.0689329	0.00188164
cg16517021	16	11945358	RSL1D1	Island	-0.274223	0.0771291	0.00188188
cg05019423	14	105330230	KIAA0284	N Shore	-0.262451	0.0738308	0.00188471
cg14629032	9	94185528	NFIL3	N Shore	0.699594	0.196805	0.00188477
cg16409172	X	20008364	LOC729609	N Shore	0.157165	0.0442184	0.00188695
cg04525335	16	85877183		N Shore	0.176599	0.0496892	0.00188788
cg24826151	7	158668568	WDR60	N Shore	0.383481	0.107909	0.0018895
cg05585556	5	138614407	SNHG4, SNORA74A, MATR3		-0.431614	0.121476	0.00189254
cg13698125	9	140391480	PNPLA7	S Shore	0.228886	0.06444	0.0018979
cg18785532	12	40383732	SLC2A13		-0.911975	0.256757	0.001898
cg12143110	17	79146738	LOC388428		0.223717	0.0629898	0.00189924
cg18454973	6	136411615	PDE7B		-1.26456	0.356078	0.00190056
cg00526791	6	30034717	PPP1R11		0.475652	0.133945	0.00190171
cg21012057	1	15538911	TMEM51	N Shelf	0.502806	0.141597	0.00190239
cg10552592	16	87743108	KLHDC4	Island	0.193964	0.0546255	0.00190314
cg26629960	19	1479218	C19orf25	Island	1.06411	0.2997	0.00190414
cg20136025	17	9479058	WDR16, STX8	Island	-0.453701	0.127827	0.00190999
cg11834729	1	176998705	MIR488, ASTN1		-0.473965	0.133548	0.00191148
cg02182440	4	141293985	SCOC	N Shore	0.558652	0.157413	0.00191175
cg18157435	19	50143902	SCAF1, RRAS	Island	-0.210015	0.059179	0.00191249
cg04212340	7	1370343		N Shore	0.241852	0.0681761	0.00191883
cg01364969	16	56389029	GNAO1		0.204057	0.0575316	0.00192165
cg08441248	7	48495215	ABCA13	S Shore	0.291335	0.0821653	0.00192705
cg01370437	7	158264691	PTPRN2		0.235119	0.0663128	0.00192762
cg11680194	5	1662705		N Shore	0.203337	0.05735	0.00192789
cg10432441	17	70375560			0.28128	0.0793707	0.0019358
cg20539321	10	81839077	LOC219347, C10orf57	Island	-0.232671	0.0656552	0.00193603
cg07329131	17	56769557	TEX14, RAD51C	N Shore	0.242737	0.0685018	0.00193751
cg19625216	1	249132108	ZNF672	Island	-0.360427	0.101765	0.00194593
cg04662714	4	68567018	LOC550112, UBA6	Island	-0.448451	0.126622	0.00194643
cg27155460	10	45420821	TMEM72		-0.320856	0.0906304	0.00195303
cg08967338	5	140535215	PCDHB17	N Shore	0.718453	0.202959	0.00195481
cg12799234	14	45267631			0.474477	0.134113	0.00196445
cg16793019	6	31799404		N Shelf	0.415124	0.117339	0.0019648
cg19725725	7	50658418	GRB10		0.3102	0.0877024	0.00196896
cg08194979	14	62229171	SNAPC1	Island	0.452417	0.12792	0.0019701
cg12975892	8	621278	ERICH1	S Shore	0.205559	0.0581305	0.00197277
cg14019464	20	377350	TRIB3	S Shore	0.241774	0.0683747	0.00197348
cg09732145	3	197066980			-0.156071	0.0441399	0.00197441
cg19263974	12	3103878	TEAD4		0.184478	0.0521741	0.00197451
cg20929143	13	32527171	EEF1DP3	Island	0.193237	0.0546522	0.00197478
cg10703692	6	132086847			-0.197979	0.0559999	0.00197677
cg21218128	8	117962426			0.301181	0.085213	0.00198111
cg25446612	2	241397429	PP14571, GPC1	S Shore	0.108631	0.0307419	0.00198504
cg25191716	20	32077802	CBFA2T2	Island	-0.338837	0.0958971	0.00198654
cg08231870	10	103070372		Island	-0.606267	0.171594	0.00198744
cg00632496	12	121687619	CAMKK2		0.225179	0.0637333	0.00198749
cg27152128	7	5269245	WIPI2	S Shore	-0.208132	0.0589094	0.00198771
cg08524474	10	49813208	ARHGAP22	Island	-0.197118	0.0557976	0.00198945
cg14531049	6	30952175	MUC21		-0.939967	0.266127	0.00199297
cg06302218	X	102566123	BEX2	S Shore	-0.205728	0.0582648	0.00199838
cg03558408	5	134181967	C5orf24	Island	-0.220911	0.0625718	0.00200028
cg02081402	2	240002678	HDAC4	N Shelf	0.241341	0.0683602	0.00200075
cg03736603	17	6346862	FAM64A	N Shore	0.379894	0.107683	0.00201329
cg03843721	18	8367991	LOC100192426, PTPRM	S Shore	0.204284	0.0579086	0.00201419
cg26305881	1	33207167	KIAA1522	N Shore	-1.05366	0.298685	0.00201446
cg04929605	3	157048249	VEPH1		0.929772	0.26364	0.00201932
cg08848598	6	31850920	EHMT2		-0.161631	0.0458383	0.00202211
cg02921627	8	144589984	ZC3H3		0.231592	0.0656866	0.00202408
cg05912584	16	3313837		N Shore	-0.258601	0.0733533	0.00202552
cg04881464	19	45681716	BLOC1S3, TRAPPC6A	Island	-0.203977	0.0578593	0.00202564
cg11748936	14	75593738	NEK9	Island	0.357306	0.101353	0.00202579
cg07861180	X	129066829		Island	0.103301	0.0293097	0.00203031
cg27614038	3	28390080	AZI2	Island	-0.290223	0.0823834	0.0020384
cg02706205	15	49447933	GALK2, COPS2	S Shore	-0.248071	0.0704183	0.00203844
cg20115508	4	142134774			0.328213	0.0931823	0.00204121
cg04812726	5	171875049	SH3PXD2B		0.165838	0.0470884	0.00204336
cg09731124	11	2926422	SLC22A18, SLC22A18AS	N Shelf	0.363905	0.10335	0.00204719
cg02072018	3	9884995	RPUSD3	N Shore	0.41745	0.118565	0.00204824
cg21910543	22	19744062	TBX1	Island	-0.165501	0.0470066	0.00204857
cg10369888	17	46138081	NFE2L1	S Shore	-0.253818	0.0721131	0.00205403
cg16400090	16	1235102	CACNA1H	N Shore	0.421656	0.119811	0.00205589
cg19839281	2	238362492			0.127918	0.036362	0.00206326
cg26629556	8	121151992	COL14A1		0.767973	0.218334	0.00206562
cg14280181	2	223291007	SGPP2	S Shore	0.837128	0.23802	0.00206749
cg07264522	11	66024745	KLC2	N Shore	-0.28814	0.0819313	0.0020685
cg14159970	14	30440412			0.17524	0.0498343	0.00207048
cg06311863	3	55508686	WNT5A	Island	-0.452426	0.128669	0.0020718
cg11303425	12	6798826	ZNF384	Island	-0.332564	0.0945929	0.00207417
cg27546264	17	76183398	AFMID, TK1	Island	-0.645842	0.183751	0.00207911
cg06538604	19	13227176	TRMT1	Island	-0.175811	0.0500275	0.00208151
cg19705541	17	40689477	NAGLU	S Shore	0.278795	0.0793505	0.00208576
cg16549596	1	27188587	SFN	N Shore	0.20115	0.0572533	0.00208644
cg15108890	17	14111644	COX10	S Shore	0.218792	0.0622766	0.00208694
cg06518998	16	88460822		S Shore	0.230057	0.0654872	0.00208809
cg06992390	16	69352766	VPS4A	N Shelf	0.743652	0.211696	0.00208901
cg08612467	17	47573590	NGFR	Island	-0.111952	0.0318706	0.00208957
cg05462819	11	125933319	CDON	S Shore	-0.504157	0.143532	0.00209059
cg02461627	3	161089247	C3orf57	N Shore	-0.58193	0.165677	0.00209104
cg08046604	6	135238772	ALDH8A1		-0.540384	0.153849	0.00209109
cg08470036	5	64858963	PPWD1, CENPK	Island	-0.465756	0.13265	0.00209754
cg18483529	10	130339750		Island	0.469652	0.133774	0.00209945
cg21177463	3	48732781	IP6K2		0.169103	0.0481808	0.00210477
cg22614787	19	13919708	ZSWIM4	Island	-0.173571	0.0494538	0.0021048
cg14767799	18	76684869		N Shore	0.20184	0.0575105	0.00210555
cg01362115	15	68075218	MAP2K5		0.187067	0.053304	0.0021064
cg25091573	10	18549036	CACNB2		-0.424556	0.120986	0.00210808
cg04611479	17	41910366	MPP3	Island	-0.674188	0.192131	0.0021087
cg18703975	2	242665153	ING5	Island	0.144093	0.0410758	0.00211399
cg19047283	6	30166771	TRIM26		0.171689	0.0489452	0.002115
cg07283098	3	134514086	EPHB1	Island	-0.25162	0.0717356	0.00211596
cg08070578	19	2456734	LMNB2	Island	-0.246549	0.0702966	0.00211765
cg20666492	15	38857258	RASGRP1	Island	-0.275181	0.0784649	0.00211877
cg14260083	7	4876858	RADIL	S Shore	-0.266314	0.0759397	0.00211947
cg06707375	17	17295586			-0.126164	0.0359826	0.00212288
cg26132723	8	70041827			0.299334	0.0853812	0.002125
cg21633208	12	111843286	SH2B3	Island	0.292499	0.0834461	0.00212821
cg17317280	5	41871189	OXCT1	S Shore	-0.416263	0.11876	0.00212904
cg23528034	18	47866831		S Shore	0.203088	0.0579433	0.00212978
cg27139064	7	56446385			0.111002	0.0316757	0.00213289
cg17833037	12	123259751	CCDC62		0.296097	0.084496	0.00213323
cg15545660	12	55420538	NEUROD4		0.375539	0.107174	0.00213464
cg08224212	11	34196093	ABTB2	Island	-0.203883	0.0582011	0.00213949
cg27388983	19	58459248	ZNF256	S Shore	-0.404252	0.115409	0.00214112
cg11934304	15	40698339	IVD	Island	-0.22678	0.0647808	0.00215185
cg00651782	12	113902673	LHX5	Island	-0.150873	0.0431043	0.0021547
cg13283739	4	1765550		S Shore	-0.363042	0.103733	0.00215688
cg06431953	10	112630726	LOC282997, PDCD4	N Shore	0.451934	0.129146	0.00215879
cg25329589	2	220492186	SLC4A3	Island	-0.679304	0.194184	0.00216491
cg15443378	14	104733813			-0.545031	0.155802	0.00216504
cg10730673	17	21455185	C17orf51	S Shore	0.958562	0.274023	0.00216572
cg09414612	2	85838835	C2orf68	Island	0.447844	0.128048	0.00216915
cg00600786	10	80063061		Island	-0.392686	0.112285	0.00217044
cg26404952	X	146343575	MIR509-2, MIR509-1, MIR509-3		-0.304631	0.0871082	0.00217078
cg07468655	12	53190954	KRT3		-0.317905	0.0909068	0.00217134
cg12912293	1	150849805	ARNT	S Shore	0.682542	0.195177	0.00217136
cg06759845	1	156460474	MEF2D		-0.162371	0.0464366	0.00217362
cg00795927	7	640603	PRKAR1B	N Shelf	0.28607	0.0818219	0.00217554
cg08753951	22	20236751	MIR1286, RTN4R		0.211794	0.0605788	0.00217598
cg03359430	10	114204928	ZDHHC6	N Shore	-0.420487	0.120301	0.0021807
cg25815027	12	113552571	RASAL1	S Shelf	0.226479	0.0648087	0.00218451
cg05650632	1	182751640			-0.57937	0.165814	0.00218713
cg07665222	11	125552186	ACRV1		0.42453	0.121533	0.00219233
cg20139336	6	10495435			0.297337	0.0851272	0.00219371
cg10624161	6	107349251	C6orf203	N Shore	-0.199111	0.057037	0.00220424
cg02957990	2	86333310	PTCD3, POLR1A	Island	0.425411	0.121889	0.00220831
cg04720865	8	27948927		N Shore	0.267582	0.0766747	0.00221002
cg04108788	14	104611699	KIF26A		0.183237	0.0525092	0.0022112
cg12149272	12	10365462	GABARAPL1	Island	0.541538	0.155204	0.00221342
cg18041840	11	65405674	SIPA1	N Shelf	-0.386561	0.110804	0.00221623
cg08198704	6	30587530	MRPS18B	S Shore	-0.797641	0.228641	0.0022166
cg00085416	8	74660265	STAU2	S Shore	0.316835	0.0908677	0.00222661
cg15332951	17	21194739	MAP2K3		0.68557	0.196621	0.00222671
cg12726277	7	973190	ADAP1	Island	0.226136	0.0648733	0.00223188
cg00744413	15	98196022		Island	-0.395619	0.113529	0.00223771
cg00945108	1	12806027	C1orf158		-0.250651	0.0719306	0.00223834
cg13362574	15	65596329		S Shore	0.34515	0.0990594	0.00224029
cg03652343	10	69835287	HERC4	S Shore	-0.569699	0.163579	0.00224884
cg21009965	1	75593596	LHX8	N Shelf	-0.37427	0.107472	0.00225
cg00559417	4	41886988		S Shelf	0.939646	0.269824	0.00225031
cg01028920	16	31237479		S Shore	0.231606	0.0665241	0.00225529
cg14508890	3	5020742	BHLHE40	Island	-0.429968	0.123534	0.00226071
cg06839953	1	27648457	TMEM222	Island	-0.267663	0.0769047	0.00226128
cg27170260	1	38156575	C1orf109	N Shore	-0.498292	0.143179	0.00226272
cg18002896	8	144465845	RHPN1	S Shelf	-0.190413	0.054727	0.00226758
cg09643136	2	223176683		Island	-0.149484	0.0429656	0.00226846
cg18385824	17	77750385		N Shore	-1.05609	0.303573	0.00227008
cg19357195	18	77339228		Island	0.228108	0.0655716	0.00227064
cg12385729	1	9243679		Island	-0.291252	0.0837228	0.00227064
cg00615145	1	157016135	ARHGEF11	Island	0.329745	0.094811	0.00227534
cg19368325	7	158193733	PTPRN2		0.88271	0.25384	0.0022781
cg15236340	19	52838590	ZNF610	N Shore	0.318536	0.0916018	0.00227823
cg20819150	22	26891497	TFIP11	N Shelf	1.09797	0.315748	0.0022785
cg05881034	3	42623675	SEC22C	Island	-0.216297	0.0622025	0.00227876
cg24489370	15	42562638	TMEM87A	N Shelf	0.310755	0.0893673	0.00227893
cg07483244	13	95358924		N Shore	-0.325735	0.0936839	0.00228071
cg09698846	8	123964152	ZHX2		-0.629147	0.180969	0.00228302
cg22998918	6	31667380	BAT5	N Shelf	-0.977186	0.28109	0.00228373
cg17655527	19	56128027		Island	0.231279	0.0665327	0.0022851
cg26922625	6	31771646	LSM2	N Shelf	1.45272	0.418027	0.00229066
cg21625097	19	48059298	ZNF541		0.230929	0.0664575	0.00229252
cg25778479	7	16686771	BZW2, ANKMY2	S Shore	0.396502	0.114113	0.00229366
cg01058266	7	789926	HEATR2	N Shelf	0.581251	0.16734	0.00230023
cg21097788	14	93502930	ITPK1		0.191199	0.0550504	0.00230195
cg04194054	4	7053957	TADA2B	S Shore	0.184738	0.0532023	0.00230647
cg26403223	1	209279700			0.1751	0.0504283	0.002307
cg23130144	8	49428346		S Shore	-0.527669	0.151997	0.00231092
cg13874817	3	140770751	SPSB4	Island	-0.249061	0.0717487	0.0023125
cg03152037	3	50334461	HYAL3, NAT6	N Shore	0.207283	0.0597189	0.0023143
cg16810343	7	75898970	SRRM3	S Shelf	-0.182229	0.0525055	0.002316
cg24498554	17	61974237	CSH1		0.193268	0.0556886	0.00231689
cg08608193	7	37960902	EPDR1	Island	-0.352294	0.101539	0.00232246
cg15627078	13	24153521	TNFRSF19	Island	-0.422516	0.121818	0.00232887
cg26434376	1	109849545	MYBPHL		0.178246	0.0513964	0.00233076
cg20913137	8	145691627	CYHR1, KIFC2	Island	0.941669	0.271573	0.00233425
cg17325912	2	97520089	ANKRD39	N Shelf	0.166442	0.0480084	0.00233729
The Effect and p values were calculated with a GLM, with the Effect values representing change in M value per change from control to case. The p values were corrected for genomic control.
